# Supplementary material for: Fitness, fatness and the reallocation of time between children’s daily movement behaviours: an analysis of compositional data
Source: Int J Behav Nutr Phys Act. 2017 May 10;14:64. doi: 10.1186/s12966-017-0521-z (PMC5424384; doi:10.1186/s12966-017-0521-z)
Supplement: Supplementary file 7 — Study data. (XLSX 42 kb) [file 12966_2017_521_MOESM7_ESM.xlsx]

## Sheet: Sheet1
Child ID	School	Sex	Decimal Age [y]	IMD Decile	Height (cm)	Mass (cm)	BMI	zBMI	IOTF grade	Waist Circumference [cm]	WHtR	Total 20m Shuttles	Wear time	Sedentary	Light	Moderate	Vigorous	MVPA	sleep	24hours
	1	1	10.026	2	143.8	36.2	17.5062	0.547011	1	63	0.44	21	24	548.427	386	15	7.41667	22.4167	483.156	1440
	1	1	10.6256	2.41509	146.6	36.1	16.7973	0.0481079	1	64	0.44	45	23.9375	508.406	359.177	23.6875	17.0208	40.7083	531.708	1440
	1	0	9.87543	9	137.4	27.4	14.5137	-1.31033	0	53	0.39	37	23.75	456.677	379.708	22.1458	13.9896	36.1354	567.479	1440
	1	0	10.5325	1	142.8	54.7	26.8245	2.64305	2	88	0.62	9	24	526.083	329.594	7.11458	4.16667	11.2813	573.042	1440
	1	0	10.6256	2	154.7	76.3	31.8819	3.30067	2	94	0.61	11	22.7914	481.444	389.146	4.22222	1.18056	5.40278	564.007	1440
	1	1	10.6776	9	144.9	32.7	15.5744	-0.687838	1	58	0.4	27	24	525.104	335.656	21.4792	11.0312	32.5104	546.729	1440
	1	1	9.90828	3	139.9	32.8	16.7586	0.204455	1	60	0.43	13	23.9375	481.25	353.75	14.9792	9.52083	24.5	580.5	1440
	1	1	10.5216	3	134.3	37.3	20.6803	1.60712	2	67	0.5	13	24	687.438	219.885	9.1875	6.5625	15.75	516.927	1440
	1	0	10.0041	3	147.2	46.5	21.4604	1.62927	2	70	0.48	21.875	23.75	444.313	410.177	23.3021	21.2292	44.5312	540.979	1440
	1	1	9.79877	2	146.9	36.8	17.0531	0.381335	1	67	0.46	19	23.5625	619.969	257.042	8.47917	4.84375	13.3229	549.667	1440
	1	0	9.82341	6	136.7	43.3	23.1713	2.09019	2	71	0.52	17	23.25	561.833	318.187	7.10417	4.88542	11.9896	547.99	1440
	1	0	10.0753	1	139.6	31.1	15.9584	-0.493712	1	58	0.42	12	24	541.469	399.771	15.0104	7.02083	22.0312	476.729	1440
	1	1	10.2724	2	155	68.2	28.3871	3.10208	2	93	0.6	11	23.9062	666.354	260.448	3.5625	2.08333	5.64583	507.552	1440
	1	1	9.74675	1	136.7	33.2	17.7665	0.73066	1	62	0.45	30	22.8123	448.385	405.583	20.1667	12.2708	32.4375	553.594	1440
	1	1	10.705	1	146.4	42.5	19.8293	1.30161	1	65	0.44	46	23.7812	517.927	314.479	36.5208	28.2604	64.7812	542.812	1440
	1	0	9.95483	1	139	27.1	14.0262	-1.67326	0	53	0.38	23	24	540.479	297.5	23.5	18.2604	41.7604	560.26	1440
	1	0	10.4641	1	134.9	31.3	17.1997	0.0190222	1	63	0.47	38	23.875	502.573	367.812	16.9896	5.57292	22.5625	547.052	1440
	1	0	9.81793	1	134.3	44.4	24.6168	2.39384	2	73	0.54	11	19	458.611	403.806	12.9167	4.97222	17.8889	559.694	1440
	1	1	10.3737	2	142.5	36.4	17.9255	0.654072	1	64	0.45	13	22.7914	694.785	205.243	8.86806	4.72222	13.5903	526.382	1440
	1	0	10.4832	1	127.5	41.9	25.7747	2.47374	2	83	0.65	3	23.75	519.063	289.594	4.42708	2.22917	6.65625	624.687	1440
	1	1	10.4914	3	132.3	33.6	19.1964	1.13164	1	66	0.5	10	22.3438	614.042	326.208	8.375	4	12.375	487.375	1440
	1	0	9.7796	3	145	30.7	14.6017	-1.22599	1	59	0.41	27	23.9375	434.115	408.5	12.8333	4.23958	17.0729	580.313	1440
	1	1	10.5927	1	143.3	32.2	15.6806	-0.595717	1	57	0.4	46	22.7914	678.653	236.153	16.25	8.72222	24.9722	500.222	1440
	1	0	10.3491	3	138.2	31.6	16.5452	-0.262813	1	58	0.42	52	22.1455	557.91	314.597	9.54167	7.60417	17.1458	550.347	1440
	1	0	10.2505	3	141.9	37.2	18.4747	0.608641	1	56	0.39	29	24	497.427	366.302	12.9063	11.0938	24	552.271	1440
	1	0	9.80424	2	137.2	35.5	18.8591	0.860578	1	73	0.53	30	22.3539	527.326	398.271	18.0972	8.81944	26.9167	487.486	1440
	1	1	9.89733	4	134.2	25.6	14.2146	-1.49512	0	55	0.41	40	23.8125	495.396	333.26	24.0104	21.8958	45.9063	565.438	1440
	1	0	10.1246	2	143.2	41.1	20.0427	1.18689	2	75	0.52	12	23.9688	510.26	361.281	6.92708	5.89583	12.8229	555.635	1440
	1	0	10.4257	3	154.3	55.3	23.227	1.97373	2	78	0.51	13	24	462.014	405.806	9.72222	4.625	14.3472	557.833	1440
	1	0	10.5544	3	150	64	28.4444	2.88518	2	89	0.59	10	23.75	542.51	359.208	6.13542	2.61458	8.75	529.531	1440
	1	0	10.1027	3	149.1	59.8	26.8996	2.73789	2	86	0.58	21	23.875	514.458	336.01	9.10417	4.45833	13.5625	575.969	1440
	1	1	10.3354	2	138	32.5	17.0657	0.259698	1	59	0.43	36	23.875	574.115	318.042	17.6146	15.4583	33.0729	514.771	1440
	1	1	10.0096	1	131.1	29	16.873	0.239855	1	62	0.47	34	20.3743	480.889	357.25	22.3056	24.9167	47.2222	554.639	1440
	1	0	10.0151	2	145	32.3	15.3627	-0.813764	1	57	0.39	29	24	546.875	343.302	13.4792	7.02083	20.5	529.323	1440
	1	0	10.0315	2	143.6	43.9	21.289	1.57647	2	64	0.45	20	24	557.865	296.698	11.5729	7.125	18.6979	566.74	1440
	1	1	10.0479	3	130.3	31.5	18.5533	0.991316	1	66	0.51	25	23.9375	540.437	328.135	19.5104	15.6979	35.2083	536.219	1440
	1	1	10.4367	1	137.6	28.2	14.894	-1.09783	1	55	0.4	39	23.9375	538.917	287.5	17.5	20.6771	38.1771	575.406	1440
	1	1	10.2149	1	132.3	25.6	14.6258	-1.24296	0	53	0.4	47	23.8125	438.281	375.875	41.0104	35.875	76.8854	548.958	1440
	1	1	9.87269	2	141.5	31.2	15.5827	-0.475539	1	61	0.43	21	21.375	471.896	363.333	28.0104	13.1771	41.1875	563.583	1440
	1	1	10.4257	1	140.9	38.5	19.3927	1.21666	1	61	0.43	11	23.9688	671.708	265.156	14.7188	9.86458	24.5833	478.552	1440
	1	0	9.80424	2	132.9	27.5	15.5698	-0.638112	1	59	0.44	30	23.9688	519.656	343.792	10.0521	8.80208	18.8542	557.698	1440
	1	1	10.037	3	141.4	45.6	22.8069	2.25001	2	77	0.54	6	22.7812	622.542	260.115	6.57292	2.03125	8.60417	548.74	1440
	1	0	9.74949	1	136.6	31	16.6135	-0.073176	1	60	0.44	20	22.9581	519.021	354.868	13.6528	8.40278	22.0556	544.056	1440
	1	0	9.72211	3	148	37.6	17.1658	0.193509	1	67	0.45	15	23.875	601	297.833	6.38542	2.90625	9.29167	531.875	1440
	1	1	10.1684	2	136.3	27.5	14.8027	-1.09514	1	57	0.42	32	24	473.323	362.573	26.7604	14.6146	41.375	562.729	1440
	1	0	9.70842	1	138.9	32.9	17.0526	0.145252	1	59	0.42	35	21.875	663.906	346.208	10.1979	5.64583	15.8437	414.042	1440
	1	1	10.1109	3	145.2	55.5	26.3245	2.86382	2	82	0.56	14	23.625	505.656	363.646	14.1042	5.95833	20.0625	550.635	1440
	1	0	10.2861	1	139.8	38.9	19.9038	1.10447	1	65	0.46	21	23.5	521.5	310.042	12.6771	10.5104	23.1875	585.271	1440
	1	1	9.97399	3	139.2	36.6	18.8887	1.13747	1	66	0.47	27	24	516.073	410.771	17.25	12.25	29.5	483.656	1440
	1	1	10.2834	1	130.2	25.6	15.1014	-0.905886	1	56	0.43	18	23.9688	613.781	218.708	10.9062	11.2396	22.1458	585.365	1440
	1	1	10.0999	2	136.9	26.8	14.2997	-1.47553	0	57	0.42	16	23.9375	527	317.75	16.5312	13.875	30.4062	564.844	1440
	1	1	9.92745	1	144.5	37.6	18.0074	0.794627	1	66	0.46	39	23.2186	487.292	302.26	20.625	21.8854	42.5104	607.937	1440
	1	1	10.486	3	159	60.2	23.8123	2.36444	2	77	0.48	5	23.75	639.833	230.531	6.9375	4.01042	10.9479	558.688	1440
	1	1	10.705	6	147	37.5	17.3539	0.30948	1	63	0.43	50	23.5938	509.021	330.25	21.1354	13.7187	34.8542	565.875	1440
	2	1	10.2067	2	143.6	45.8	22.2104	2.07787		72	0.5	20	24	359.2	445.257	41.0278	26.8819	67.9097	567.633	1440
	2	0	10.3409	1	137	29.5	15.7174	-0.699138	1	50	0.36	27	24	596.333	290.76	10.4583	8.45833	18.9167	533.99	1440
	2	1	10.3655	1.56	148.4	35.1	15.9382	-0.374097	1	61	0.41	60	23.75	531.417	306.729	31.8542	23.7604	55.6146	546.24	1440
	2	0	9.83162	1	137.5	30.1	15.9207	-0.450511	1	55	0.4	36	24	461.104	371.979	18.2708	15.25	33.5208	573.396	1440
	2	0	9.83162	1	134.8	27	14.8588	-1.07316	1	58	0.43	40	24	448.854	391.906	16.3438	13.5833	29.9271	569.313	1440
	2	0	10.6366	2	143.4	38	18.4793	0.513586	1	64	0.45	40	23.75	469.063	384.25	17.1458	13.8021	30.9479	555.74	1440
	2	1	10.6886	1	134.8	34.2	18.8212	0.946098	1	60	0.45	62	24	452.24	400.531	28.8021	32.8542	61.6562	525.573	1440
	2	0	10.4394	1	151.6	43.4	18.8839	0.715735	1	61	0.4	25	23.8438	545.094	345.583	9.40625	5.52083	14.9271	534.396	1440
	2	1	10.412	1.56	145.2	32.9	15.605	-0.596628	1	8	0.4	65	24	455.229	360.5	33.5208	21.5417	55.0625	569.208	1440
	2	0	10.371	2	142.7	38	18.661	0.649763	1	68	0.48	23	23.9375	530.531	304.354	17.8854	12.0625	29.9479	575.167	1440
	2	1	10.5572	2	140.5	32.5	16.4638	-0.116036	1	59	0.42	19	22.9998	520.562	382.802	15.4479	6.66667	22.1146	514.521	1440
	2	0	10.2368	1	134.9	25.2	13.8477	-1.88751	0	51	0.38	32	23.9688	497.198	318.562	16.8542	15.625	32.4792	591.76	1440
	2	1	10.141	2	145	29.4	13.9834	-1.75795	0	57.5	0.4	52	24	495.781	401.208	24.6458	23.2812	47.9271	495.083	1440
	2	1	9.77687	1	139.8	29.4	15.0429	-0.821335	1	58	0.41	24	23.875	525.917	328.323	27.4375	26.8229	54.2604	531.5	1440
	2	0	10.423	2	137.1	29.4	15.6413	-0.765339	1	50	0.36	26	24	467.438	421.927	23.0104	9.92708	32.9375	517.698	1440
	2	1	10.5517	1	133.6	35.3	19.7771	1.31899	1	68	0.51	23	23.75	658.865	295.292	20.3646	13.2708	33.6354	452.208	1440
	2	0	10.5763	2	133	32.3	18.2599	0.442698	1	59	0.44	32	23.75	407.281	432.458	25.3021	17.25	42.5521	557.708	1440
	2	0	10.0999	2	141	45.6	22.9365	1.97688	2	70	0.5	15	23.9688	445.229	384.688	20.2708	10.5	30.7708	579.313	1440
	2	0	10.4504	2	140.7	34.3	17.3263	0.0800261	1	60	0.43	44	23.3333	479.472	358.639	26.7222	18.7222	45.4444	556.444	1440
	2	0	10.1602	2	145.6	48.8	23.0196	1.98289	2	67	0.46	21	23.375	467.281	381.698	19.6146	10.5	30.1146	560.906	1440
	2	0	10.1027	1	139.9	29.1	14.8682	-1.14088	1	52	0.37	23	24	633.052	238.865	12.3021	5.3125	17.6146	550.469	1440
	2	1	9.74401	2	136.4	31.8	17.0922	0.413507	1	58	0.43	37	24	464.667	373.875	33.2188	31.8333	65.0521	536.406	1440
	2	1	10.3573	2	145.1	32	15.199	-0.856166	1	60	0.41	37	24	494.177	386.271	20.9271	17.6563	38.5833	520.969	1440
	2	1	9.86448	2	131.6	37.3	21.5376	1.98633	2	68	0.52	17	24	525	323.5	13.5	14.4167	27.9167	563.583	1440
	2	0	10.245	1	154.7	41	17.1318	0.0455458	1	58	0.37	32	24	476.625	399.167	21.7292	13.7083	35.4375	528.771	1440
	2	0	9.85079	1	150.2	35.5	15.7358	-0.556781	1	55	0.37	19	24	532.26	322.99	11.0937	5.5625	16.6562	568.094	1440
	2	1	10.2521	2	137.7	39.2	20.6737	1.3	1	68	0.49	28	24	435.667	403.781	32.9375	19.3333	52.2708	548.281	1440
	3	0	10.3491	9	138.7	26.9	13.983	-1.82027	0	56	0.4	36	24	535.562	357.729	10.0521	6.3125	16.3646	530.344	1440
	3	1	10.2204	3	133.4	30.4	17.0829	0.296035	1	59	0.44	65	24	394.385	395.844	45.4375	46.0521	91.4896	558.281	1440
	3	1	10.4011	3	137	29.3	15.6108	-0.58989	1	58	0.42	65	23.7188	486.802	318.792	26.0833	26.1458	52.2292	582.177	1440
	3	0	10.6092	9	144	33.5	16.1555	-0.53507	1	55	0.38	37	22.1248	422.375	407.354	21.5417	11.7396	33.2813	576.99	1440
	3	1	10.6119	9	151.3	59.6	26.0356	2.72351	2	81	0.54	20	19.6243	649.833	281.958	12.5417	4.41667	16.9583	491.25	1440
	3	1	10.0479	6	153.1	57.4	24.4885	2.58052	2	83	0.54	13	24	479.74	389.646	15.7604	8.61458	24.375	546.24	1440
	3	0	10.1465	9	130.5	29.1	17.0872	0.050494	1	59	0.45	29	20.3743	596.125	269.833	4.16667	0.75	4.91667	569.125	1440
	3	0	10.694	9	161.3	50.5	19.4099	0.840853	1	67	0.42	16	19.5616	538.531	315.198	18.6563	7.17708	25.8333	560.438	1440
	3	0	10.6283	3	137	31.4	16.7297	-0.24764	1	57	0.42	33	23.7188	590.24	304.594	10.8854	8.15625	19.0417	526.125	1440
	3	1	10.6119	6.53846	136.5	30.9	16.5841	-0.0633414	1	61	0.45	14	23.0936	529.719	355.031	18.2396	13.0521	31.2917	523.958	1440
	3	0	10.3628	9	143	32.3	15.7954	-0.66163	1	60	0.42	33	22.5005	646.306	302.944	25.6944	21.4722	47.1667	443.583	1440
	3	1	10.2341	3	142.9	39.9	19.5393	1.31088	1	70	0.49	18	23.9375	469.844	372.323	31.9896	16.5937	48.5833	549.25	1440
	3	0	10.4969	9	147.4	55.3	25.4525	2.41282	2	76	0.52	18	23.8438	556.177	318.031	10.7604	6.125	16.8854	548.906	1440
	4	1	9.73032	4	131.5	25.1	14.5152	-1.20891	0	54	0.41	7	22	533.472	287.472	9.47222	7.11111	16.5833	602.472	1440
	4	1	9.96578	2	135.7	33.9	18.4094	0.952973	1	58	0.43	40	24	438.365	404.729	24.25	19.8125	44.0625	552.844	1440
	4	1	9.76318	4	136.4	34.4	18.4897	1.03155	1	64	0.47	23	23.375	396.385	423.26	32.4896	25.9271	58.4167	561.938	1440
	4	1	10.4367	4	145.6	35.9	16.9345	0.16749	1	64	0.44	48	24	457.167	371.417	19.5521	12.8438	32.3958	579.021	1440
	4	0	10.4613	2	146.2	33	15.439	-0.8934	1	56	0.38	43	23.9061	474.635	419.854	12.0729	7.29167	19.3646	526.146	1440
	4	1	9.89185	2	141	40.8	20.5221	1.70021	2	71	0.5	32	23.875	541.188	283.646	13.5729	11.2604	24.8333	590.333	1440
	4	0	9.91376	4	150.1	41.4	18.3755	0.653057	1	68	0.45	57	23.875	489.125	348.74	15.1562	10.3021	25.4583	576.677	1440
	4	0	10.2423	2	140.8	33.2	16.7468	-0.135177	1	60	0.43	25	23.9688	559.833	333.438	10.1458	3.64583	13.7917	532.938	1440
	4	0	10.5544	2	139	30.3	15.6824	-0.779305	1	60	0.43	40	24	466.042	414.083	23.4062	13.3542	36.7604	523.115	1440
	4	0	10.4011	2	140	34.9	17.8061	0.301533	1	61	0.44	27	23.6562	564.031	322.115	13	10.3958	23.3958	530.458	1440
	4	1	10.2521	2	141.6	39.5	19.7002	1.1	1	62	0.44	20	24	526.063	396.854	14.2083	11.0833	25.2917	491.792	1440
	4	1	10.6174	2	139.2	41.9	21.624	1.84568	2	74	0.53	23	24	381.854	469.74	24.1667	13.5	37.6667	550.74	1440
	4	0	10.5407	2	132.6	29.6	16.8347	-0.172693	1	55	0.41	52	24	533.469	317.698	12.9479	6.05208	19	569.833	1440
	4	0	10.6146	2	138.9	31.4	16.2752	-0.473623	1	63	0.45	39	23.8748	501.958	356.406	13.9167	11.1354	25.0521	556.583	1440
	4	1	9.96304	9	148.5	42.7	19.3631	1.31165	1	69	0.46	71	23.875	459.865	382.281	27.0938	30.875	57.9688	539.885	1440
	4	0	10.5708	4	144.8	38.2	18.2191	0.427752	1	59	0.41	25	20.8439	605.177	253.052	4.5	2.64583	7.14583	574.625	1440
	4	1	10.4531	4	141.6	32	15.9597	-0.38391	1	59	0.42	28	24	624.781	262.458	5.03125	2.63542	7.66667	545.094	1440
	4	1	9.81246	2	134.5	20.5	11.3321	-4.85562	0	61	0.45	29	24	581.188	351.583	8.21875	5.60417	13.8229	493.406	1440
	4	1	10.141	4	138.3	33.6	17.5669	0.548	1	56	0.4	30	23.9062	613.656	265.979	11.5417	6.38542	17.9271	542.437	1440
	4	0	10.0096	5	141.033	34.1111	17.1171	0.1	1	60.3333	0.43	23	24	422.469	400.677	18.7396	13.0625	31.8021	585.052	1440
	4	0	10.2752	2	136.9	35	18.675	0.678704	1	61	0.45	34	23.875	505.281	356.573	12.9479	5.03125	17.9792	560.167	1440
	4	1	10.6256	3	139.8	31.5	16.1174	-0.333855	1	57	0.41	38	23.7812	599.75	289.094	14.3229	7.02083	21.3438	529.813	1440
	4	1	10.4723	4	151.8	50.2	21.7851	1.91749	2	67	0.44	45	21.1662	571.111	310.222	7.61111	4.55556	12.1667	546.5	1440
	4	1	10.7159	2	143.2	37.6	18.3359	0.746101	1	61	0.43	56	23.875	445.069	428.049	28.8194	20.0556	48.875	518.007	1440
	5	0	9.73032	2	138.9	37.4	19.3851	1.06398	1	65	0.47	43	23.5003	508.51	318.552	8.32292	3.04167	11.3646	601.573	1440
	5	0	9.79329	2	132.5	26.3	14.9804	-0.985669	1	55	0.42	17	24	437.49	459.771	23.5417	11.8854	35.4271	507.313	1440
	5	0	10.5955	2	154.6	65.2	27.279	2.70413	2	81	0.52	7	23.5938	418.115	443.458	11.1458	4.21875	15.3646	563.063	1440
	5	0	10.0233	2	137.4	26.8	14.1958	-1.57063	0	53	0.39	17	24	355.125	463.937	26.0625	14.4792	40.5417	580.396	1440
	5	0	10.4531	4	147.9	46.2	21.1206	1.43404	2	72	0.49	11	23.875	621.438	263.885	3.94792	2.35417	6.30208	548.375	1440
	5	0	10.1793	2	150.3	54.8	24.2584	2.24656	2	77	0.51	18	24	455.885	382.177	17.8646	8.89583	26.7604	575.177	1440
	5	0	9.92745	2	134.9	34.6	19.0131	0.886938	1	66	0.49	33	22.875	435.844	483.802	18.0729	14.75	32.8229	487.531	1440
	5	1	10.1492	5	133.8	29.3	16.3665	-0.0680916	1	58	0.43	14	23.9062	527.073	391.573	20.1042	10.6146	30.7187	490.635	1440
	5	1	10.694	2	140.2	33	16.7887	0.0258282	1	62	0.44	19	23.9062	602.208	311.531	15.1979	10.2812	25.4792	500.781	1440
	6	1	10.2396	2	144.9	52.1	24.8142	2.61448	2	88	0.61	30	23.875	655.635	272.51	13.3125	6.86458	20.1771	491.677	1440
	6	1	10.5161	2	139.8	31.8	16.2709	-0.194709	1	63	0.45	64	23.875	419.344	425.281	43.3021	39.5208	82.8229	512.552	1440
	6	1	10.2122	1	134.5	28	15.478	-0.628606	1	57	0.42	36	23.875	462.187	436.385	16.2604	14.125	30.3854	511.042	1440
	6	1	10.7324	1	138.5	29.1	15.1703	-0.979491	1	60	0.43	49	23.7812	512.823	315.896	20.875	20.3542	41.2292	570.052	1440
	6	0	10.7817	1	143.5	37.3	18.1136	0.330044	1	68	0.47	21	23.875	531.104	394.792	7.73958	4.04167	11.7812	502.323	1440
	6	0	10.2861	1	149.1	44.3	19.9273	1.11208	1	80	0.54	16	23.875	522.562	354.646	11.3958	4.85417	16.25	546.542	1440
	6	1	10.7433	1	146.2	51.8	24.2346	2.39457	2	84.5	0.58	20	23.875	594.656	305.365	8.375	3.98958	12.3646	527.615	1440
	6	0	10.2122	1	141.3	28	14.0241	-1.74918	0	57	0.4	41	23.8748	497.354	360.927	13.1458	7.46875	20.6146	561.104	1440
	6	1	10.3655	1.3125	139.9	30.2	15.4302	-0.69977	1	61	0.44	24	22.5833	424.639	371.611	25.9861	16.3819	42.3681	601.382	1440
	6	0	10.5489	1	144.3	55.9	26.846	2.64358	2	90	0.62	7	21.9997	524.375	390.542	16.1667	9.33333	25.5	499.583	1440
	6	0	10.7543	1.3125	140	38.3	19.5408	0.871158	1	73	0.52	39	23.7188	419.604	469.229	17.9896	8.36458	26.3542	524.812	1440
	6	0	10.7926	1	148.4	46.4	21.0693	1.34188	2	81.5	0.55	23	22.1039	537.438	348.917	14.6875	7.29861	21.9861	531.66	1440
	6	0	9.82615	1	131.4	25.1	14.5373	-1.28136	0	57.5	0.44	47	18.3747	534.354	454.208	35.9167	22.5625	58.4792	392.958	1440
	6	1	10.7844	1	149.2	47.3	21.2483	1.71045	2	77	0.52	13	23.7812	460.333	357.542	19.9583	11.0208	30.9792	591.146	1440
	6	1	10.1821	1	138.6	28.8	14.9922	-0.958388	1	60	0.43	48	23.9062	411.333	434.865	23.1667	15.5	38.6667	555.135	1440
	6	1	10.5599	1	131.6	26.6	15.3592	-0.799979	1	62.5	0.47	32	23.75	446.562	368.906	37.2604	24.0521	61.3125	563.219	1440
	6	0	10.5626	3	143.5	35.1	17.0452	-0.0786029	1	62	0.43	23	22.875	465.719	380.875	18.1563	12.0417	30.1979	563.208	1440
	6	1	10.308	2	141	44.9	22.5844	2.14304	2	81	0.57	25	23.875	542.354	322.833	12.4479	6.86458	19.3125	555.5	1440
	7	1	10.2642	2	140	33.8	17.2449	0.380072	1	64	0.46	35	23.875	457.396	398.188	33.0312	22.1979	55.2292	529.187	1440
	7	0	9.99316	1	157	63.8	25.8834	2.60313	2	79	0.5	21	23.875	504.031	352.125	9.84375	4.84375	14.6875	569.156	1440
	7	1	10.59	1	141.5	34.5	17.2308	0.278433	1	58	0.41	23	21.8125	399.417	424.083	32.9583	19.5208	52.4792	564.021	1440
	7	0	10.2067	1	137	37.6	20.033	1.16451	1	66	0.48	16	24	447.75	356.771	23.7292	15.3542	39.0833	596.396	1440
	7	0	10.6913	1	136	31.2	16.8685	-0.197836	1	62	0.46	23	24	525.417	327.385	20.8333	15.3542	36.1875	551.01	1440
	7	1	9.88364	1	133.5	25.4	14.2518	-1.46045	0	57	0.43	46	24	441.771	383.792	29.2604	22.7187	51.9792	562.458	1440
	7	0	10.7789	1	147	55.9	25.8689	2.43376	2	79	0.54	15	22.3331	435.118	428.701	18.4792	6.88889	25.3681	550.812	1440
	7	1	10.2697	1	150.5	35.7	15.7614	-0.459651	1	59	0.39	26	24	533.219	341.615	18.2917	7.61458	25.9062	539.26	1440
	7	0	9.95209	1	137	31.3	16.6764	-0.0937319	1	56	0.41	22	24	423.51	392.615	23.4271	14.0625	37.4896	586.385	1440
	7	0	10.0096	2	143.5	37.4	18.1622	0.545759	1	63	0.44	45	21.3438	445.396	456.115	18.2188	8.70833	26.9271	511.563	1440
	7	1	10.256	1	140.5	33.4	16.9197	0.204512	1	58	0.41	46	23.9375	451.333	371.177	17.6563	13.875	31.5312	585.958	1440
	7	0	10.2122	2	139	32.2	16.6658	-0.166729	1	60	0.43	23	23.4688	583.667	368.312	15.0729	7.41667	22.4896	465.531	1440
	7	0	10.2313	1	139	33.2	17.1834	0.0726515	1	59	0.42	19	22.7498	505.236	337.514	13.3194	7.59028	20.9097	576.34	1440
	7	1	10.6475	2	140	28.8	14.6939	-1.30833	0	57	0.41	75	23.1248	376.198	486.208	28.2083	24.0417	52.25	525.344	1440
	7	1	9.98768	1	140.5	48.1	24.3665	2.57129	2	82	0.58	10	24	399.927	402.583	47	28.0521	75.0521	562.437	1440
	7	0	10.1985	1	139.5	54	27.7489	2.8497	2	83	0.59	11	23.4062	500.906	386.792	20.0521	10.1875	30.2396	522.062	1440
	7	1	9.95756	1	141	32.3	16.2467	-0.0897494	1	60	0.43	23	23.8123	507.854	418.271	15.8229	7.73958	23.5625	490.312	1440
	7	0	10.2724	3	137	36.8	19.6068	1.0099	1	67	0.49	20	23.875	432.323	433.083	20.9063	7.5625	28.4688	546.125	1440
	7	0	10.3354	2	132.5	26.1	14.8665	-1.2083	1	56	0.42	57	22.2497	299.563	501.771	44.0625	41.5833	85.6458	553.021	1440
	7	0	9.90828	2	141	33.6	16.9006	0.0246436	1	60	0.43	45	23.9375	419.385	418.812	19.7604	13.0521	32.8125	568.99	1440
	7	1	10.1218	1	144	36.2	17.4576	0.501582	1	64	0.44	26	24	490.333	386.49	20.9375	14.7917	35.7292	527.448	1440
	7	1	10.2521	1	138.5	36.5	19.028	0	1	65	0.47	42	20.3743	494.365	376.823	17.3125	9.61458	26.9271	541.885	1440
	7	0	10.2615	1	145	39.1	18.5969	0.652602	1	67	0.46	18	23.9375	443.021	410.948	30.9375	14.0208	44.9583	541.073	1440
	7	1	9.88364	1	143.5	38.6	18.7449	1.10379	1	68	0.47	13	23.4375	650.719	211.208	4.15625	1.92708	6.08333	571.99	1440
